# Supplementary material for: Regularities of Encapsulation of Tolfenamic Acid and Some Other Non-Steroidal Anti-Inflammatory Drugs in Metal-Organic Framework Based on γ-Cyclodextrin
Source: Pharmaceutics. 2022 Dec 26;15(1):71. doi: 10.3390/pharmaceutics15010071 (PMC9867401; doi:10.3390/pharmaceutics15010071)
Supplement: Supplementary file 1 [file pharmaceutics-15-00071-s001.zip]

Archive with 1 entries (1 files):
- pharmaceutics-2066450-supplementary.pdf
